# Supplementary material for: Disarming Staphylococcus aureus from destroying human cells by simultaneously neutralizing six cytotoxins with two human monoclonal antibodies
Source: Virulence. 2017 Dec 26;9(1):231–47. doi: 10.1080/21505594.2017.1391447 (PMC5955178; doi:10.1080/21505594.2017.1391447)
Supplement: KVIR_S_1391447.zip [file kvir-09-01-1391447-s001.zip]

Archive with 3 entries (3 files):
- KVIR_S_1391447.docx
- KVIR_S_1391447_Figs.pptx
- KVIR_S_1391447_Movie.mp4
